# Supplementary material for: Neutralizing and Total/IgG Spike Antibody Responses Following Homologous CoronaVac vs. BNT162b2 Vaccination Up to 90 Days Post-Booster
Source: Antibodies (Basel). 2022 Nov 8;11(4):70. doi: 10.3390/antib11040070 (PMC9680337; doi:10.3390/antib11040070)
Supplement: Supplementary file 1 [file antibodies-11-00070-s001.zip]

Archive with 1 entries (1 files):
- antibodies-1980011-supplementary.pdf
